# Supplementary material for: The Gongora gibba genome assembly provides new insights into the evolution of floral scent in male euglossine bee–pollinated orchids
Source: G3 (Bethesda). 2024 Sep 4;14(11):jkae211. doi: 10.1093/g3journal/jkae211 (PMC11540329; doi:10.1093/g3journal/jkae211)
Supplement: jkae211_Supplementary_Data [file jkae211_supplementary_data.zip]

Archive with 1 entries (1 files):
- Supplemental_Material_G3-2024-405171.docx
